# Supplementary material for: Antivirulence Activity and Therapeutic Potential of Jumbo Vibrio Phage pVa-22 against Vibrio alginolyticus
Source: J Microbiol Biotechnol. 2025 Nov 27;35:e2509037. doi: 10.4014/jmb.2509.09037 (PMC12685585; doi:10.4014/jmb.2509.09037)
Supplement: Supplementary file 1 [file jmb-35-e2509037-supple.xlsx]

## Sheet: Sheet1
Table S1. Functional categories of the predicted open reading frames (ORFs) in bacteriophage pVa-21.
Category	Locus tag	Encoded protein	Related organism	Query Cover (%)	Identity (%)
Hypothetical	pVa22_001	Hypothetical protein	Vibrio phage pVa-21	100	99.22
Structure & Packaging	pVa22_002	Virion structural protein	Vibrio phage pVa-21	100	99.36
Hypothetical	pVa22_003	Hypothetical protein	Vibrio phage pVa-21	99	100
Structure & Packaging	pVa22_004	Virion structural protein	Vibrio phage pVa-21	100	90.89
Hypothetical	pVa22_005	Hypothetical protein	Vibrio phage pVa-21	100	98.55
Additional function	pVa22_006	Transcriptional regulator	Vibrio phage pVa-21	99	98.23
Hypothetical	pVa22_007	Hypothetical protein	Vibrio phage pVa-21	99	99.32
Hypothetical	pVa22_008	Hypothetical protein	Vibrio phage pVa-21	99	99.46
Nucleotide metabolism	pVa22_009	Helicase	Vibrio phage pVa-21	100	99.61
Hypothetical	pVa22_010	Hypothetical protein	Vibrio phage pVa-21	99	98.4
Hypothetical	pVa22_011	Major capsid protein	Vibrio phage pVa-21	100	100
Hypothetical	pVa22_012	Hypothetical protein	Vibrio phage pVa-21	100	99.72
Nucleotide metabolism	pVa22_013	DNA-directed RNA polymerase beta subunit	Vibrio phage pVa-21	100	99.82
Hypothetical	pVa22_014	Hypothetical protein	Vibrio phage pVa-21	100	100
Hypothetical	pVa22_015	Hypothetical protein	Vibrio phage pVa-21	100	100
Hypothetical	pVa22_016	Hypothetical protein	Vibrio phage pVa-21	100	100
Structure & Packaging	pVa22_017	Virion structural protein	Vibrio phage pVa-21	100	99.89
Structure & Packaging	pVa22_018	Virion structural protein	Vibrio phage pVa-21	98	100
Hypothetical	pVa22_019	Hypothetical protein	Vibrio phage pVa-21	99	100
Structure & Packaging	pVa22_020	Virion structural protein	Vibrio phage pVa-21	100	100
Nucleotide metabolism	pVa22_021	Crossover junction endodeoxyribonuclease	Vibrio phage pVa-21	100	100
Hypothetical	pVa22_022	Hypothetical protein	Vibrio phage pVa-21	99	100
Hypothetical	pVa22_023	Hypothetical protein	Vibrio phage pVa-21	99	100
Hypothetical	pVa22_024	Hypothetical protein	Vibrio phage pVa-21	99	100
Hypothetical	pVa22_025	Hypothetical protein	Vibrio phage pVa-21	73	99.36
Additional function	pVa22_026	N-acetyltransferase	Vibrio phage pVa-21	99	100
Hypothetical	pVa22_027	Hypothetical protein	Vibrio phage pVa-21	99	100
Hypothetical	pVa22_028	Hypothetical protein	Vibrio phage pVa-21	99	100
Hypothetical	pVa22_029	Hypothetical protein	Vibrio phage pVa-21	99	100
Hypothetical	pVa22_030	Hypothetical protein	Vibrio phage pVa-21	90	99.56
Hypothetical	pVa22_031	Hypothetical protein	Vibrio phage pVa-21	100	100
Hypothetical	pVa22_032	Hypothetical protein	Vibrio phage pVa-21	99	100
Hypothetical	pVa22_033	Hypothetical protein	Vibrio phage pVa-21	99	100
Hypothetical	pVa22_034	Hypothetical protein	Vibrio phage pVa-21	100	100
Nucleotide metabolism	pVa22_035	DNA recombination-mediator protein A	Vibrio phage pVa-21	85	99.55
Hypothetical	pVa22_036	Hypothetical protein	Vibrio phage pVa-21	99	84.16
Hypothetical	pVa22_037	Hypothetical protein	Vibrio phage pVa-21	100	100
Hypothetical	pVa22_038	Hypothetical protein	Vibrio phage pVa-21	99	98.82
Hypothetical	pVa22_039	Hypothetical protein	Vibrio phage pVa-21	98	100
Hypothetical	pVa22_040	Hypothetical protein	Vibrio phage pVa-21	68	98.91
Hypothetical	pVa22_041	Hypothetical protein	Vibrio phage pVa-21	99	97.22
Hypothetical	pVa22_042	Hypothetical protein	Vibrio phage pVa-21	99	100
Hypothetical	pVa22_043	Hypothetical protein	Vibrio phage pVa-21	100	95.76
Hypothetical	pVa22_044	Hypothetical protein	Vibrio phage pVa-21	99	100
Hypothetical	pVa22_045	Hypothetical protein	Vibrio phage pVa-21	80	98.99
Hypothetical	pVa22_046	Hypothetical protein	Vibrio phage pVa-21	99	100
Hypothetical	pVa22_047	Hypothetical protein	Vibrio phage pVa-21	100	99.27
Structure & Packaging	pVa22_048	Virion structural protein	Vibrio phage pVa-21	100	99.65
Structure & Packaging	pVa22_049	Virion structural protein	Vibrio phage pVa-21	99	100
Hypothetical	pVa22_050	Hypothetical protein	Vibrio phage pVa-21	100	99.39
Hypothetical	pVa22_051	Hypothetical protein	Vibrio phage pVa-21	100	99.41
Hypothetical	pVa22_052	Hypothetical protein	Vibrio phage pVa-21	99	100
Hypothetical	pVa22_053	Hypothetical protein	Vibrio phage pVa-21	99	100
Hypothetical	pVa22_054	Hypothetical protein	Vibrio phage pVa-21	100	100
Hypothetical	pVa22_055	Hypothetical protein	Vibrio phage pVa-21	99	95.9
Hypothetical	pVa22_056	Hypothetical protein	Vibrio phage pVa-21	73	97.6
Hypothetical	pVa22_057	Hypothetical protein	Caudoviricetes sp	92	60.11
Nucleotide metabolism	pVa22_058	Thymidylate synthase	Vibrio phage pVa-21	100	99.78
Hypothetical	pVa22_059	Hypothetical protein	Vibrio phage pVa-21	99	100
Hypothetical	pVa22_060	Hypothetical protein	Vibrio phage pVa-21	99	98.95
Hypothetical	pVa22_061	Hypothetical protein	Vibrio phage 2.275.O. 10N.286.54.E11	31	40
Hypothetical	pVa22_062	Hypothetical protein	Vibrio phage pVa-21	100	99.61
Nucleotide metabolism	pVa22_063	GTP pyrophosphokinase	Vibrio phage pVa-21	100	100
Hypothetical	pVa22_064	Hypothetical protein	Vibrio phage pVa-21	99	96.88
Hypothetical	pVa22_065	Hypothetical protein	Vibrio phage pVa-21	98	98.41
Hypothetical	pVa22_066	Hypothetical protein	Vibrio phage pVa-21	99	98.96
Nucleotide metabolism	pVa22_067	ADP-ribose pyrophosphatase	Vibrio phage pVa-21	100	98.66
Nucleotide metabolism	pVa22_068	Dihydrofolate reductase	Vibrio phage pVa-21	99	99.4
Hypothetical	pVa22_069	Hypothetical protein	Vibrio phage pVa-21	100	100
Hypothetical	pVa22_070	Hypothetical protein	Vibrio phage pVa-21	97	97.37
Hypothetical	pVa22_071	Hypothetical protein	Vibrio phage pVa-21	99	99.08
Hypothetical	pVa22_072	Hypothetical protein	Vibrio phage pVa-21	99	82.22
Hypothetical	pVa22_073	Hypothetical protein	Vibrio phage pVa-21	99	72.33
Hypothetical	pVa22_074	Hypothetical protein	Vibrio phage pVa-21	100	98.46
Hypothetical	pVa22_075	Hypothetical protein	Vibrio phage pVa-21	100	94.53
Hypothetical	pVa22_076	Hypothetical protein	Vibrio phage pVa-21	100	100
Hypothetical	pVa22_077	Hypothetical protein	Vibrio phage pVa-21	100	97.85
Hypothetical	pVa22_078	Hypothetical protein	Vibrio phage pVa-21	98	98.25
Hypothetical	pVa22_079	Hypothetical protein	Vibrio phage pVa-21	99	96.43
Hypothetical	pVa22_080	Hypothetical protein	Vibrio phage pVa-21	100	99.52
Hypothetical	pVa22_081	Hypothetical protein	Vibrio phage pVa-21	100	94.98
Hypothetical	pVa22_082	Hypothetical protein	Vibrio phage pVa-21	99	97.01
Hypothetical	pVa22_083	Hypothetical protein	Vibrio phage pVa-21	99	98.88
Hypothetical	pVa22_084	Hypothetical protein	Vibrio phage pVa-21	99	88.51
Structure & Packaging	pVa22_085	Prohjead core scaffolding protein	Vibrio phage pVa-21	99	97.9
Hypothetical	pVa22_086	Hypothetical protein	Vibrio phage pVa-21	99	100
Hypothetical	pVa22_087	Hypothetical protein	Vibrio phage pVa-21	99	99.21
Hypothetical	pVa22_088	Hypothetical protein	Vibrio phage pVa-21	100	98.25
Structure & Packaging	pVa22_089	Tail fiber protein	Vibrio phage pVa-21	100	99.81
Hypothetical	pVa22_090	Hypothetical protein	Vibrio phage pVa-21	98	96.3
Hypothetical	pVa22_091	Hypothetical protein	Vibrio phage pVa-21	99	100
Hypothetical	pVa22_092	Hypothetical protein	Vibrio phage pVa-21	100	99.55
Hypothetical	pVa22_093	Hypothetical protein	Vibrio phage pVa-21	99	98.39
Hypothetical	pVa22_094	Hypothetical protein	Vibrio phage pVa-21	100	99.63
Hypothetical	pVa22_095	Hypothetical protein	Vibrio phage pVa-21	100	99.01
Hypothetical	pVa22_096	Hypothetical protein	Vibrio phage pVa-21	67	97.77
Hypothetical	pVa22_097	Hypothetical protein	Vibrio phage pVa-21	100	99.12
Additional function	pVa22_098	Transcriptional regulator	Vibrio phage pVa-21	99	99.29
Hypothetical	pVa22_099	Hypothetical protein	Vibrio phage pVa-21	100	99.63
Hypothetical	pVa22_100	Hypothetical protein	N/A	N/A	N/A
Nucleotide metabolism	pVa22_101	Thymidylate kinase	Vibrio phage pVa-21	92	99.68
Hypothetical	pVa22_102	Hypothetical protein	Vibrio phage pVa-21	99	99.02
Hypothetical	pVa22_103	Hypothetical protein	Vibrio phage pVa-21	99	99.26
Hypothetical	pVa22_104	Hypothetical protein	Vibrio phage pVa-21	99	98.47
Hypothetical	pVa22_105	Hypothetical protein	Vibrio phage pVa-21	99	98.59
Nucleotide metabolism	pVa22_106	Deoxyuridine 5'-triphosphate nucleotidohydrolase	Vibrio phage pVa-21	100	98.58
Hypothetical	pVa22_107	Hypothetical protein	Vibrio phage pVa-21	99	100
Hypothetical	pVa22_108	Hypothetical protein	Vibrio phage pVa-21	99	98.84
Hypothetical	pVa22_109	Hypothetical protein	Vibrio phage pVa-21	100	99.72
Hypothetical	pVa22_110	Hypothetical protein	N/A	N/A	N/A
Hypothetical	pVa22_111	Hypothetical protein	Vibrio phage pVa-21	100	99.12
Hypothetical	pVa22_112	Hypothetical protein	Vibrio phage pVa-21	99	98.7
Hypothetical	pVa22_113	Hypothetical protein	Vibrio phage pVa-21	99	98.65
Hypothetical	pVa22_114	Hypothetical protein	Vibrio phage pVa-21	98	97.67
Hypothetical	pVa22_115	Hypothetical protein	Vibrio phage pVa-21	100	98.75
Hypothetical	pVa22_116	Hypothetical protein	Vibrio phage pVa-21	100	95.68
Hypothetical	pVa22_117	Hypothetical protein	Vibrio phage pVa-21	100	99.63
Hypothetical	pVa22_118	Hypothetical protein	Vibrio phage pVa-21	100	99.19
Hypothetical	pVa22_119	Hypothetical protein	Vibrio phage pVa-21	98	100
Lysis	pVa22_120	Lytic transglycosylase	Vibrio phage pVa-21	100	100
Structure & Packaging	pVa22_121	Tail fiber assembly protein	Vibrio phage pVa-21	99	100
Structure & Packaging	pVa22_122	Minor tail protein	Vibrio phage pVa-21	100	99.78
Structure & Packaging	pVa22_123	Tail fiber assembly protein	Vibrio phage pVa-21	99	100
Structure & Packaging	pVa22_124	Virion structural protein	Vibrio phage pVa-21	91	77.9
Structure & Packaging	pVa22_125	Tail tip protein	Vibrio phage pVa-21	100	90.44
Structure & Packaging	pVa22_126	Tail fiber protein	Vibrio phage pVa-21	85	67.73
Structure & Packaging	pVa22_127	Virion structural protein	Vibrio phage pVa-21	100	100
Structure & Packaging	pVa22_128	Baseplate puncturing device	Vibrio phage pVa-21	100	99.44
Additional function	pVa22_129	Methyl-directed repair DNA adenine methylase	Vibrio phage pVa-21	100	77.54
Hypothetical	pVa22_130	Hypothetical protein	Vibrio phage pVa-21	100	100
Hypothetical	pVa22_131	Hypothetical protein	Vibrio phage pVa-21	99	95.65
Hypothetical	pVa22_132	SMC domain containing protein	Vibrio phage pVa-21	100	100
Hypothetical	pVa22_133	Hypothetical protein	Vibrio phage pVa-21	99	100
Lysis	pVa22_134	Lytic transglycosylase	Vibrio phage pVa-21	100	99.66
Hypothetical	pVa22_135	DUF7194 domain containing protein	Vibrio phage pVa-21	100	99.54
Structure & Packaging	pVa22_136	Virion structural protein	Vibrio phage pVa-21	100	100
Hypothetical	pVa22_137	Hypothetical protein	Vibrio phage pVa-21	71	98.99
Hypothetical	pVa22_138	Hypothetical protein	Vibrio phage pVa-21	99	100
Nucleotide metabolism	pVa22_139	3'-5' exoribonuclease	Vibrio phage pVa-21	100	100
Nucleotide metabolism	pVa22_140	Ribonuclease H	Vibrio phage pVa-21	100	99.58
Hypothetical	pVa22_141	Hypothetical protein	Vibrio phage pVa-21	100	87.42
Hypothetical	pVa22_142	Hypothetical protein	Vibrio phage pVa-21	99	98.64
Hypothetical	pVa22_143	Hypothetical protein	Vibrio phage pVa-21	99	94.74
Hypothetical	pVa22_144	Hypothetical protein	Vibrio phage pVa-21	100	96.72
Hypothetical	pVa22_145	Hypothetical protein	Vibrio phage pVa-21	99	77.01
Hypothetical	pVa22_146	Hypothetical protein	Vibrio phage pVa-21	99	88.5
Hypothetical	pVa22_147	Hypothetical protein	Vibrio phage pVa-21	100	100
Nucleotide metabolism	pVa22_148	UvsX protein	Vibrio phage pVa-21	100	100
Hypothetical	pVa22_149	Hypothetical protein	Vibrio phage pVa-21	99	100
Hypothetical	pVa22_150	Hypothetical protein	Vibrio phage pVa-21	100	99.68
Nucleotide metabolism	pVa22_151	DNA-directed RNA polymerase subunit beta	Vibrio phage pVa-21	100	100
Hypothetical	pVa22_152	Hypothetical protein	Vibrio phage pVa-21	99	98.83
Hypothetical	pVa22_153	Hypothetical protein	Vibrio phage pVa-21	100	99.58
Hypothetical	pVa22_154	Hypothetical protein	Vibrio phage pVa-21	99	100
Hypothetical	pVa22_155	Hypothetical protein	Vibrio phage pVa-21	99	98.33
Hypothetical	pVa22_156	Hypothetical protein	Vibrio phage pVa-21	99	100
Hypothetical	pVa22_157	Hypothetical protein	Vibrio phage pVa-21	100	99.7
Hypothetical	pVa22_158	Hypothetical protein	Vibrio phage pVa-21	100	99.13
Hypothetical	pVa22_159	Hypothetical protein	Vibrio phage pVa-21	100	100
Hypothetical	pVa22_160	Hypothetical protein	Vibrio phage pVa-21	99	100
Hypothetical	pVa22_161	Hypothetical protein	Vibrio phage pVa-21	51	98.11
Hypothetical	pVa22_162	Hypothetical protein	Vibrio phage pVa-21	99	100
Hypothetical	pVa22_163	Hypothetical protein	Vibrio phage pVa-21	100	99.86
Lysis	pVa22_164	Lytic transglycosylase	Vibrio phage pVa-21	100	99.79
Nucleotide metabolism	pVa22_165	DNA-directed RNA polymerase beta subunit	Vibrio phage pVa-21	99	99.81
Nucleotide metabolism	pVa22_166	DNA-directed RNA polymerase beta subunit	Vibrio phage pVa-21	100	100
Hypothetical	pVa22_167	Hypothetical protein	Vibrio phage pVa-21	98	100
Hypothetical	pVa22_168	Hypothetical protein	Vibrio phage pVa-21	100	99.79
Hypothetical	pVa22_169	Hypothetical protein	Vibrio phage pVa-21	100	100
Structure & Packaging	pVa22_170	Capsid maturation protease	Vibrio phage pVa-21	100	100
Hypothetical	pVa22_171	Hypothetical protein	Vibrio phage pVa-21	100	99.57
Nucleotide metabolism	pVa22_172	5'(3')-deoxyribonucleotidase	Vibrio phage pVa-21	99	99.43
Hypothetical	pVa22_173	Hypothetical protein	Vibrio phage pVa-21	99	99.31
Hypothetical	pVa22_174	Hypothetical protein	Vibrio phage pVa-21	99	98.91
Hypothetical	pVa22_175	Hypothetical protein	Vibrio phage pVa-21	99	98.96
Hypothetical	pVa22_176	Hypothetical protein	Vibrio phage pVa-21	99	100
Hypothetical	pVa22_177	Hypothetical protein	Vibrio phage pVa-21	99	100
Hypothetical	pVa22_178	Hypothetical protein	Vibrio phage pVa-21	86	100
Structure & Packaging	pVa22_179	Tail tube protein	Vibrio phage pVa-21	100	100
Structure & Packaging	pVa22_180	Tail sheath protein	Vibrio phage pVa-21	100	100
Structure & Packaging	pVa22_181	Virion structural protein	Vibrio phage pVa-21	100	100
Hypothetical	pVa22_182	Hypothetical protein	Vibrio phage pVa-21	95	100
Hypothetical	pVa22_183	Hypothetical protein	Vibrio phage pVa-21	100	100
Structure & Packaging	pVa22_184	Terminase, large subunit	Vibrio phage pVa-21	100	100
Hypothetical	pVa22_185	Hypothetical protein	Vibrio phage pVa-21	99	100
Hypothetical	pVa22_186	Hypothetical protein	Vibrio phage pVa-21	99	99.46
Hypothetical	pVa22_187	Hypothetical protein	Vibrio phage pVa-21	93	89.26
Additional function	pVa22_188	Homing endonuclease	Caudoviricetes sp.	97	29.89
Hypothetical	pVa22_189	Hypothetical protein	Vibrio phage pVa-21	99	98.31
Additional function	pVa22_190	Homing endonuclease	Caudoviricetes sp.	97	29.89
Hypothetical	pVa22_191	Hypothetical protein	Vibrio phage pVa-21	100	100
Hypothetical	pVa22_192	Hypothetical protein	Vibrio phage pVa-21	99	99.25
Hypothetical	pVa22_193	Hypothetical protein	Vibrio phage pVa-21	99	100
Hypothetical	pVa22_194	Hypothetical protein	Vibrio phage pVa-21	99	100
Additional function	pVa22_195	Homing endonuclease	Cutibacterium acnes	54	39.26
Hypothetical	pVa22_196	Hypothetical protein	Vibrio phage pVa-21	99	98.48
Hypothetical	pVa22_197	Hypothetical protein	Vibrio phage pVa-21	99	99.29
Structure & Packaging	pVa22_198	HNH endonuclease	Vibrio phage pVa-21	99	89.54
Hypothetical	pVa22_199	Hypothetical protein	Vibrio phage pVa-21	100	99.14
Hypothetical	pVa22_200	DUF7484 domain containing	Vibrio phage pVa-21	100	100
Hypothetical	pVa22_201	Hypothetical protein	Vibrio phage pVa-21	100	99.55
Hypothetical	pVa22_202	Hypothetical protein	Vibrio phage pVa-21	99	97.56
Hypothetical	pVa22_203	Hypothetical protein	Vibrio phage pVa-21	99	99.31
Hypothetical	pVa22_204	Hypothetical protein	Vibrio phage pVa-21	100	99.56
Hypothetical	pVa22_205	Hypothetical protein	Vibrio phage pVa-21	99	98.99
Hypothetical	pVa22_206	Hypothetical protein	Vibrio phage pVa-21	99	99.28
Nucleotide metabolism	pVa22_207	DNA-directed DNA polymerase	Vibrio phage pVa-21	100	100
Hypothetical	pVa22_208	Hypothetical protein	Vibrio phage pVa-21	100	99.72
Structure & Packaging	pVa22_209	Chimallin	Vibrio phage pVa-21	100	100
Nucleotide metabolism	pVa22_210	DNA-directed RNA polymerase beta subunit	Vibrio phage pVa-21	100	100
Hypothetical	pVa22_211	Hypothetical protein	Vibrio phage pVa-21	100	100
Hypothetical	pVa22_212	Hypothetical protein	Vibrio phage pVa-21	99	100
Hypothetical	pVa22_213	Hypothetical protein	Vibrio phage pVa-21	100	99.5
Nucleotide metabolism	pVa22_214	Nuclease SbcCD D subunit	Vibrio phage pVa-21	97	99.71
Hypothetical	pVa22_215	Hypothetical protein	Vibrio phage pVa-21	100	99.64
Hypothetical	pVa22_216	Hypothetical protein	Vibrio phage pVa-21	100	100
Nucleotide metabolism	pVa22_217	DNA-directed RNA polymerase	Vibrio phage pVa-21	98	99.81
Hypothetical	pVa22_218	Hypothetical protein	Vibrio phage pVa-21	100	100
Hypothetical	pVa22_219	Hypothetical protein	Vibrio phage pVa-21	100	99.75
Hypothetical	pVa22_220	Hypothetical protein	Vibrio phage pVa-21	99	100
Nucleotide metabolism	pVa22_221	DNA-directed RNA polymerase	Vibrio phage pVa-21	100	100
Nucleotide metabolism	pVa22_222	DNA-directed RNA polymerase	Vibrio phage pVa-21	100	99.85
Nucleotide metabolism	pVa22_223	Helicase	Vibrio phage pVa-21	100	99.14
Hypothetical	pVa22_224	Hypothetical protein	Vibrio phage pVa-21	99	100
Hypothetical	pVa22_225	Hypothetical protein	Vibrio phage pVa-21	98	98.36
Structure & Packaging	pVa22_226	Baseplate protein	Vibrio phage pVa-21	100	99.798
Hypothetical	pVa22_227	Hypothetical protein	Vibrio phage pVa-21	99	99.35
Hypothetical	pVa22_228	Hypothetical protein	Vibrio phage pVa-21	100	100
Nucleotide metabolism	pVa22_229	DNA-directed RNA polymerase	Vibrio phage pVa-21	100	100
Hypothetical	pVa22_230	Hypothetical protein	Vibrio phage pVa-21	100	100
Nucleotide metabolism	pVa22_231	CYTH-like adenylyl cylase	Vibrio phage pVa-21	100	99.56
Nucleotide metabolism	pVa22_232	B family DNA polymerase	Vibrio phage pVa-21	100	100
Hypothetical	pVa22_233	Hypothetical protein	Vibrio phage pVa-21	100	99.05
Hypothetical	pVa22_234	M48_M56 metallopeptidase	Vibrio phage pVa-21	100	100
Hypothetical	pVa22_235	Hypothetical protein	Vibrio phage pVa-21	99	100
Hypothetical	pVa22_236	Hypothetical protein	Vibrio phage pVa-21	100	100
Structure & Packaging	pVa22_237	Virion structural protein	Vibrio phage pVa-21	100	100
Structure & Packaging	pVa22_238	Tail tube protein	Vibrio phage pVa-21	100	100
Structure & Packaging	pVa22_239	Capsid protein inner body	Vibrio phage pVa-21	100	98.79
Structure & Packaging	pVa22_240	Capsid protein inner body	Vibrio phage pVa-21	100	99.67
Structure & Packaging	pVa22_241	Vertex binding protein	Vibrio phage pVa-21	99	99.39
Structure & Packaging	pVa22_242	Capsid protein inner body	Vibrio phage pVa-21	100	99.76
